# Supplementary material for: Epichloë Increases Root Fungal Endophyte Richness and Alters Root Fungal Endophyte Composition in a Changing World
Source: J Fungi (Basel). 2022 Oct 28;8(11):1142. doi: 10.3390/jof8111142 (PMC9697489; doi:10.3390/jof8111142)
Supplement: Supplementary file 1 [file jof-08-01142-s001.zip]

Archive with 1 entries (1 files):
- jof-1974607-supplementary.pdf
